# Supplementary material for: Training at maximal power in resisted sprinting: Optimal load determination methodology and pilot results in team sport athletes
Source: PLoS One. 2018 Apr 11;13(4):e0195477. doi: 10.1371/journal.pone.0195477 (PMC5895020; doi:10.1371/journal.pone.0195477)
Supplement: S1 Table — (XLSX) [file pone.0195477.s001.xlsx]

## Sheet: Feuil1
Body Mass	60
V0 (m/s)	9.3
Vopt (m/s)	4.65
Load (%BM)	Load (kg)	Vmax (m/s)	Slope of Load-Vmax	Y-intercept
0.25	15	6.86	-0.0642667	7.755
0.5	30	5.73	Optimal Load (kg)
0.75	45	4.85	48.3143
1	60	3.94
